# Supplementary material for: Integrating Fine-Tuning and Retrieval-Augmented Generation for Healthcare AI Systems: A Scoping Review
Source: Bioengineering (Basel). 2026 Feb 14;13(2):225. doi: 10.3390/bioengineering13020225 (PMC12938813; doi:10.3390/bioengineering13020225)
Supplement: Supplementary file 1 [file bioengineering-13-00225-s001.zip]

Archive with 1 entries (1 files):
- bioengineering-4128320-Supplementary File S1.pdf
